# Supplementary material for: High-resolution imaging as a tool for identifying quantitative trait loci that regulate photomorphogenesis in Arabidopsis thaliana
Source: AoB Plants. 2021 Sep 24;13(5):plab063. doi: 10.1093/aobpla/plab063 (PMC8557632; doi:10.1093/aobpla/plab063)
Supplement: plab063_suppl_Supplementary_Data [file plab063_suppl_supplementary_data.xlsx]

## Sheet: Dark Growth Rate
Dark	Cvi	Ler	La(ER)	1	2	3	4	5	6	7	8	9	10	11	12	13	14	15	16	17	18	19	20	21	22	23	24	25	26	27	28	29	30	31	32	33	34	35	36	37	38	39	40	41	42	43	44	45	46
	0.196667	0.164	0.0733333	0.138	0.213667	0.185667	0.191667		0.113333	0.159	0.172333	0.0593333	0.114333	0.200667	0.217		0.0896667	0.147	0.269667	0.109	0.249667	0.301333	0.108333	0.162	0.07	0.224667	0.188667	0.181667	0.102333	0.109	0.272667	0.0566667	0.191333	0.192667	0.330333	0.130667	0.0496667	0.116667	0.191667	0.167	0.042	0.136	0.326	0.217	0.0836667	0.136667	0.329667	0.142667	0.189846
	0.168667	0.143	0.103	0.107667	0.185333	0.179667	0.231		0.0753333	0.164	0.102333	0.181667	0.0373333	0.194667	0.161		0.105333	0.111	0.42	0.0866667	0.308333	0.265333	0.238333	0.165333	0.065	0.156667	0.048	0.202	0.114333	0.0886667	0.289333	0.0943333	0.293667	0.166	0.222	0.196333	0.340667	0.168333	0.194667	0.180667	0.227	0.171333	0.24	0.178	0.131667	0.0226667	0.110667	0.122333	0.201846
	0.269333	0.286333	0.104	0.183333	0.200333	0.189333	0.215667		0.184	0.101667	0.114333	0.161333	0.125	0.297333	0.225667		0.145	0.271	0.13	0.204	0.222333	0.289667	0.118333	0.174667	0.177	0.200333	0.117667	0.045	0.118667	0.0993333	0.137	0.131	0.258333	0.0596667	0.223	0.334	0.179667	0.0863333	0.297	0.140667	0.243	0.08	0.228333	0.324	0.102	0.104333	0.123667		0.250462
	0.181667	0.192667	0.128	0.130667	0.238667	0.294333	0.225667		0.103333	0.049	0.039	0.0846667	0.303	0.140333	0.222333		0.102667	0.101	0.126333	0.144667	0.256333	0.0836667	0.0843333	0.144333	0.178333	0.156	0.101	0.191667	0.187	0.185	0.276	0.171667	0.233667	0.161	0.0743333	0.282	0.218333	0.11	0.297333	0.148	0.206	0.155333	0.204	0.194667	0.142	0.0433333	0.0993333		0.124308
	0.126	0.0963333	0.147	0.154333		0.163	0.290667		0.055	0.18	0.0496667	0.065	0.0453333	0.188	0.269		0.174667	0.195667	0.198333	0.241333	0.0556667	0.154	0.138667	0.276667	0.196667	0.194333	0.189667	0.155	0.193333	0.147	0.145333	0.168	0.255333	0.224667	0.198333	0.370667	0.170667	0.23	0.202	0.184333	0.157333	0.121333	0.180333	0.115333	0.228333	0.200333	0.183667		0.163692
	0.145333	0.206667	0.149	0.183333		0.162	0.149		0.134	0.168	0.0563333	0.0996667	0.137667	0.104	0.190333		0.0606667	0.194333	0.205667	0.135333	0.108667	0.252333	0.130333	0.121333	0.173	0.239	0.121	0.214333	0.180667	0.167		0.195667	0.270333	0.212	0.281667	0.182333	0.0663333	0.109	0.177667		0.0876667	0.0953333	0.144333	0.156	0.237333	0.251	0.284		0.132
	0.252667	0.165333	0.166333	0.063		0.190333	0.155333		0.202	0.102667	0.0953333	0.105	0.246333	0.084	0.196		0.052	0.183333	0.140667	0.127667	0.314667	0.231667	0.232667	0.180333	0.129	0.157	0.255333	0.231667	0.193333	0.0626667		0.0606667	0.217	0.0943333	0.182667	0.271333	0.179333	0.161	0.218		0.179667	0.111667	0.191	0.147333	0.248	0.102333	0.12		0.179077
	0.227333	0.185333	0.184333	0.167333		0.238333	0.208667		0.132	0.0583333	0.0493333	0.054	0.222667	0.252	0.186		0.043	0.0796667	0.149	0.183667	0.206	0.233333	0.136333	0.235333	0.26	0.202667	0.15	0.218	0.188667	0.122333		0.148667	0.177333	0.125333	0.219	0.223	0.191333	0.226	0.278667		0.238333	0.136667	0.126333	0.0593333	0.315	0.262333	0.0603333		0.189538
	0.160667	0.282333	0.199333	0.0346667		0.206333	0.207333		0.146	0.191667	0.0956667	0.248	0.190667	0.209333	0.098		0.0733333	0.0766667	0.124667	0.082	0.171	0.161667	0.124333	0.152667	0.175667	0.0966667	0.224667	0.193667	0.230667	0.11		0.190667	0.312667	0.106667	0.225667	0.200667	0.162333	0.167667	0.272333		0.212333	0.0923333	0.252667	0.191333	0.178667	0.0723333	0.135		0.129538
	0.182667	0.264667	0.233	0.218		0.251667	0.219333		0.203667	0.126	0.168333	0.304667	0.143333	0.146333			0.106667	0.319433	0.177	0.088	0.136667	0.178	0.0483333	0.114333	0.147333	0.07	0.25	0.200667	0.188667	0.121		0.089	0.303667		0.388333	0.264667	0.0923333	0.229	0.225667			0.153333	0.275333	0.142333	0.142667	0.0966667	0.142333
	0.0913333	0.161	0.272667	0.120333		0.0816667	0.0793333		0.175333	0.156667	0.087	0.303667	0.271	0.0436667			0.0503333	0.273384	0.215333	0.191667	0.162	0.172667	0.145	0.068	0.155333	0.0193333	0.217	0.206	0.114333	0.157			0.194		0.102667	0.232667	0.163	0.187333	0.282			0.146	0.0706667	0.145	0.250667	0.165667	0.245667
	0.212333	0.136		0.105333		0.178	0.235		0.282333	0.253667	0.191	0.202667	0.107	0.216333			0.104	0.215806	0.217	0.348667	0.124667	0.128667	0.052	0.121	0.113	0.065	0.152333	0.163333	0.222667	0.252667			0.274333			0.309333	0.0983333					0.187	0.258	0.202333	0.219333		0.168615
	0.254667	0.076		0.167		0.225333	0.338667		0.264667	0.148	0.184333	0.148667	0.169333	0.303333			0.0476667	0.265016	0.112667	0.146	0.189333	0.203333	0.087	0.246	0.0923333	0.177	0.212667	0.304	0.214667	0.210333							0.160333					0.148667	0.163667	0.107333	0.236667		0.0975385
	0.289667	0.125		0.140333		0.225	0.085		0.183	0.209667	0.175	0.243	0.109333	0.219			0.148	0.131333	0.297	0.192667	0.176	0.215333	0.163333	0.187667	0.161667	0.178333	0.196667	0.103	0.199333	0.152667							0.166					0.177	0.203	0.224333	0.232		0.178154
	0.169333	0.0646667		0.177667		0.234	0.019		0.123	0.0633333	0.168	0.084	0.141333	0.121				0.25065	0.347	0.236333	0.118667	0.101667	0.0826667	0.13	0.179	0.196667	0.186	0.210667	0.122	0.146333							0.193					0.128	0.209667	0.176333	0.212333		0.180308
	0.287667	0.219		0.101667			0.114333		0.183667	0.115	0.094	0.170333	0.09	0.076			0.09	0.185806	0.193	0.142333	0.115333	0.130333	0.109333	0.104333	0.196333	0.173	0.207	0.304667	0.169	0.300333							0.176333					0.181667	0.185	0.226667	0.232667		0.158462
	0.202333	0.129333		0.148			0.116333		0.172667	0.174333	0.0723333	0.136	0.165333	0.352667			0.113	0.154902	0.155333	0.217667	0.131667	0.294	0.326667	0.138667	0.174	0.129	0.203	0.267333		0.180333							0.134333					0.141333	0.312333	0.214	0.12		0.146769
	0.121	0.071							0.161333	0.0303333	0.195667	0.425667	0.408				0.235333	0.158536	0.290667	0.205	0.142	0.164667	0.169667	0.224667	0.226667	0.26				0.145												0.114333	0.156	0.181	0.370667		0.120615
	0.18	0.279333							0.231667	0.124333	0.212	0.144	0.237				0.073	0.157352	0.196	0.147667		0.224	0.11	0.128	0.222667	0.175667				0.150667												0.17		0.11	0.173333
	0.263333	0.167667								0.142333	0.125667	0.122667					0.175	0.0172633	0.159667	0.162667					0.135	0.147333				0.161333												0.244		0.223667	0.229
	0.209333	0.269667								0.169333							0.118			0.131333										0.190333												0.212		0.144667
	0.307	0.246667								0.174333																																0.11		0.196667
	0.206667	0.201667																																								0.0163333		0.0936667
	0.190667	0.316333
	0.229333	0.275333
	0.315333	0.201667
	0.218	0.209667
	0.265	0.247667
	0.307	0.222
	0.251667	0.208
	0.205667	0.135667
	0.273871	0.167667
	0.302581	0.13
	0.278333	0.107333
	0.167333	0.166
	0.239	0.084
	0.151	0.07
	0.259	0.185667
	0.193333	0.116333
	0.266667	0.157667
	0.0823333	0.213
	0.241696	0.109846
	0.194346	0.142462
	0.223322	0.104
	0.180667	0.0523077
	0.197	0.191692
	0.196667	0.145538
	0.121333	0.197
	0.101	0.147667
	0.233	0.186
	0.181333	0.177
	0.103	0.156667
	0.176	0.143667
	0.241333	0.202333
	0.241333	0.112667
		0.192333
		0.145
		0.12
		0.155
		0.191333
		0.221
		0.111333
		0.131
		0.116
		0.133333
		0.101667
		0.182333
		0.103333
		0.1
		0.125333
		0.207
		0.238333
		0.181333
		0.1
		0.131667
		0.222333
		0.233667
		0.145333
		0.158
		0.107333
		0.183333
		0.168667
		0.170333
		0.0963333
[truncated: 116 more columns]

## Sheet: Light Growth Rate
Cvi	Ler	La(ER)	1	2	3	4	5	6	7	8	9	10	11	12	13	14	15	16	17	18	19	20	21	22	23	24	25	26	27	28	29	30	31	32	33	34	35	36	37	38	39	40	41	42	43	44	45	46	47
0.140727	0.16	0.0902	0.1524	0.072	0.114	0.0964		0.1492	0.1232	0.0588	0.128	0.0804	0.1118	0.0962		0.0545455	0.119636	0.1496	0.1528	0.103	0.0788	0.0086	0.0654	0.0274	0.1162	0.133	0.0822	0.0738	0.106	0.1018	0.0427273	0.1098	0.0521818	0.0636	0.0992	0.138	0.1616	0.0896	0.0922	0.1368	0.055	0.1296	0.12	0.1664	0.0276	0.114	0.109	0.1338	0.09
0.0654545	0.118909	0.0922	0.009	0.1222	0.0756	0.114		0.0586	0.1034	0.0048	0.073	0.042	0.0246	0.0552		0.128727	0.0976364	0.1232	0.0498	0.0166	0.0582	0.0568	0.0676	0.1128	0.0776	0.0842	0.0264	0.0082	0.0721818	0.1126	0.0730909	0.1342	0.120727	0.0636	0.0774	0.14	0.0416	0.1552	0.1024	0.0624	0.13	0.1358	0.1232	0.0992	0.0022	0.1896	0.0784	0.1084	0.0516
0.0314545	0.0870909	0.1008	0.0328	0.0354	0.0194	0.0442		0.1566	0.0696	0.058	0.094	0.0622	0.0636	0.0852		0.103455	0.126182	0.0778	0.1606	0.091	0.0786	0.0504	0.0792	0.103	0.0362	0.0914	0.0566	0.1376	0.0985455	0.072	0.0187273	0.0938	0.0507273	0.071	0.0976	0.1082	0.1154	0.0926	0.1224	0.1422	0.0746	0.1358	0.1444	0.1742	0.0216	0.1372		0.0386	0.0372
0.148909	0.0589091	0.1072	0.0552	0.093	0.1152	0.0668		0.0476	0.0068	0.0848	0.0786	0.1326	0.157	0.0812		0.0614545	0.137091	0.1002	0.0968	0.047	0.1222	0.112	0.0966	0.1466	0.1838	0.1432	0.176	0.0932	0.0734545	0.048	0.0370909	0.0524	0.0649091	0.0926	0.0544	0.0538	0.0322	0.14	0.1258	0.1122	0.0936	0.1182	0.161	0.1112	0.0174	0.1246		0.0724	0.0612
0.101273	0.131818	0.1074	0.0078		0.0588	0.0592		0.118	0.0828	0.0948	0.0748	0.1658	0.0942	0.0474		0.0589091	0.0923636	0.1186	0.086	0.0334	0.085	0.1102	0.0946	0.0552	0.0762	0.1526	0.066	0.0778	0.056	0.1096	0.00436364	0.1086	0.0385455	0.0386	0.1052	0.071	0.1104	0.15	0.1288	0.1606	0.1608	0.1192	0.15	0.1072	0.1376	0.0904		0.0426	0.05
0.132364	0.0492727	0.1076	0.0726		0.0912	0.061		0.165	0.0864	0.089	0.1264	0.1	0.1264	0.0898		0.038	0.106727	0.078	0.0692	0.041	0.0496	0.1196	0.0088	0.05	0.1202	0.1024	0.0676	0.0728	0.130182		0.144727	0.0382	0.042	0.073	0.0716	0.0846	0.0768	0.126		0.085	0.1012	0.0348	0.1452	0.0964	0.058	0.044		0.0524	0.0534
0.146909	0.0754545	0.1276	0.0384			0.012		0.0372	0.0788	0.0244	0.1744	0.0386	0.1494	0.0428		0.0303636	0.158182	0.1196	0.0206	0.087	0.1324	0.1148		0.1286	0.0598	0.037	0.0394	0.046	0.0516364		0.0625455	0.0688	0.0743636	0.0622	0.058	0.1278	0.0602	0.1402		0.0958	0.148	0.0826	0.064	0.1088	0.0784	0.1006		0.1232	0.1076
0.174909	0.0914545	0.1306	0.0282			0.0258		0.124	0.0638	0.0772	0.0866	0.0924	0.0138	0.077		0.116	0.0881818	0.067	0.134	0.1078	0.1286	0.1198		0.035	0.0892	0.1434		0.11	0.108182		0.0496364	0.0616	0.0956364	0.0688	0.076	0.0812	0.1008	0.084		0.082	0.1242	0.0824	0.1476	0.1138	0.1524	0.1642		0.062	0.0412
0.165455	0.135273	0.1338				0.0276		0.1146	0.0912	0.079	0.0566	0.0562	0.1236	0.086		0.0614	0.188364	0.1142	0.0948	0.1346	0.1156	0.1686		0.1012	0.0742	0.1238		0.0888	0.0649091		0.122727	0.1074		0.0914	0.1194	0.033	0.0948	0.1144		0.1188	0.1102	0.1938	0.1508	0.112	0.0414	0.1332		0.019	0.1018
0.0961818	0.0436	0.1364						0.1322	0.088	0.0446	0.1262	0.0888				0.0148	0.1194	0.0788	0.0526	0.054	0.133	0.027		0.0876	0.0552	0.0308		0.1068	0.123273		0.142909	0.0958		0.1194	0.0826	0.029	0.052	0.1032			0.0802	0.139	0.138	0.1892	0.092	0.0938			0.0456
0.131455	0.0756	0.16							0.1098	0.034	0.1062	0.0768				0.063	0.0374	0.0918	0.0734			0.0364		0.0456	0.0528	0.0428		0.046				0.1354			0.0398	0.0206	0.0596	0.1128			0.1332	0.0776	0.123	0.1178	0.0956	0.0678			0.096
0.218	0.0508								0.028		0.078					0.1222	0.0804					0.047		0.0954		0.0822						0.1704				0.045					0.1148	0.1184	0.1108	0.0542		0.069			0.0972
0.0482	0.0278								0.1026							0.1274	0.083							0.0558												0.0336					0.0738	0.1696	0.1248	0.0798		0.093
0.1874	0.0406															0.0896	0.1882							0.1496												0.0118					0.0526	0.1212	0.0678	0.0828		0.1184
0.15	0.0518															0.043	0.1408							0.1072												0.2176					0.0872	0.061	0.1566	0.1244		0.0472
0.0324	0.0456															0.0576	0.1078							0.1288												0.0362					0.0802	0.1428	0.1352	0.0778		0.0712
0.1704	0.0338															0.0476	0.0456							0.0696												0.1068					0.0674	0.142	0.0442	0.0318		0.0258
0.107	0.0824															0.116	0.1318							0.0904																	0.1088	0.0348	0.1002	0.0484		0.138
0.168	0.0154															0.0614	0.0644							0.113																	0.0632		0.0676	0.115
0.094	0.0542															0.0148	0.0938							0.083																	0.0424		0.0978	0.115
0.1252	0.0626															0.063	0.1194																								0.0694		0.1196
0.0866	0.0758															0.1222	0.0374																								0.1014		0.0224
0.1672	0.0424															0.1274	0.0804																								0.0756		0.118
0.1458	0.062															0.0896	0.083
0.1082	0.0562															0.043	0.1882
0.1266	0.067															0.0576	0.1408
0.0804	0.0902															0.0476	0.1078
0.151	0.012																0.0456
0.2458	0.0548																0.1318
0.1322	0.031																0.0644
0.1342	0.1274																0.0938
0.0646	0.0542
0.0776	0.054
0.1222	0.1092
0.0724	0.0192
0.0738	0.066
0.1154	0.0734
0.0572	0.074
0.0824	0.0548
0.1328	0.0446
0.091	0.0868
0.077	0.0376
0.1652	0.0978
0.0902	0.108
0.1204	0.0968
0.0426	0.0944
0.0924	0.0664
0.0222	0.0448
0.1234	0.0792
0.0516	0.0748
0.1292	0.0916
0.0646	0.0502
0.098	0.0786
0.1102	0.0476
0.1452	0.0324
	0.0478
	0.0762
	0.0364
	0.034
	0.0266
	0.0738
	0.0782
	0.0458
	0.0632
	0.0652
	0.1216
	0.0526
	0.073
	0.0426
	0.072
	0.0426
	0.1136
	0.0936
	0.0626
	0.0582
	0.178133
	0.153267
	0.0949333
	0.065
	0.0655333
	0.118533
	0.00346667
	0.133933
	0.0317333
[truncated: 115 more columns]

## Sheet: Percent Reduction in Growth Rat
Cvi	Ler	La(ER)	1	2	3	4	5	6	7	8	9	10	11	12	13	14	15	16	17	18	19	20	21	22	23	24	25	26	27	28	29	30	31	32	33	34	35	36	37	38	39	40	41	42	43	44	45	46	47
0.284438	0.0243902	0.439485	0.992754	0.663027	0.999461	0.99687		0.419412	0.933333	0.939652	-1.10337	-0.0688047	0.998007	0.556682		0.391686	0.186147	0.872435	0.592661	0.950334	0.750442	0.544	0.879012	0.523944	0.858457	0.938516	0.721468	0.529936	0.0275229	0.62665	0.245989	0.426132	0.72916	0.807467	0.494737	0.589041	0.553982	0.532522	0.447904	0.72511	0.595588	0.602454	0.447005	-0.988845	0.798049	0.654196	0.235981	0.295219	0.532
0.61193	0.168468	0.132692	0.318266	0.340647	0.816327	0.902165		0.853982	0.996341	0.566124	0.905321	-0.05	0.523288	0.657143		-0.222094	0.120393	0.869048	0.748462	0.735532	0.511558	0.733986	0.425403	-0.381818	0.689787	0.433333	0.657426	0.967546	0.185919	0.610829	0.225185	0.543019	0.272727	0.713514	0.768263	0.397774	0.434592	0.20274	0.43321	0.414815	0.241245	0.434167	0.307865	0.246582	0.902941	-0.713253	0.359128	0.462957	0.700536
0.883213	0.695841	-0.0446602	0.998909	0.823295	0.95669	0.998145		0.995652	0.706885	0.777843	0.997521	0.8912	0.857399	0.622452		0.28652	0.534384	0.207692	0.632353	0.943823	0.851554	0.359437	0.866031	-3.71818	0.630616	0.692351	0.853333	0.3458	0.00793167	0.474453	0.857044	0.636903	0.684924	0.681614	0.653901	0.753588	0.772926	0.688215	0.129858	0.45534	0.0675	0.405255	0.554321	-0.707843	0.792971	-0.109434		0.845885	0.665097
0.180317	0.694243	0.274141	0.998469	0.610335	0.998641	0.927326		0.998065	0.0489796	0.774359	0.995276	0.935314	0.851781	0.634783		0.401417	-0.357336	0.545646	0.65023	-0.246707	-0.0302789	-0.0245059	0.747806	0.304935	0.39359	0.291089	0.85287	0.38952	0.602948	0.826087	0.783936	0.775749	0.711087	-0.24574	0.853237	0.583984	0.681851	0.529148	0.15	-0.0207627	0.397425	0.420588	0.172945	0.216901	0.598462	-0.254362		0.417574	0.33255
0.196248	-0.368355	0.0721088	0.791361		0.969325	0.998624		0.741818	0.997778	0.995973	0.996923	0.954964	0.788298	0.823792		0.662734	0.527954	0.569412	0.896409	0.652147	0.562338	0.711538	0.853976	-0.351456	0.648027	0.973638	0.384516	0.468337	0.619048	0.245872	0.974026	0.574674	0.818182	0.805378	0.423035	-0.275377	-0.385143	0.257426	0.301266	0.0304183	-0.325275	0.339002	-0.300578	0.530511	0.313145	0.507804		0.739756	0.807464
0.089241	0.761584	-0.374545	0.919273		0.732099	0.606711		0.997015	0.920238	0.985799	-0.292308	0.720704	0.992308	0.528196		0.373626	0.450803	0.889141	0.997044	0.872308	0.751915	0.732992	0.846703	0.775419	0.866946	0.424793	0.564311	0.757603	0.220468		0.260338	0.858693	0.55477	0.740828	0.736118	0.287361	0.752871	0.290807		0.46679	-0.0615385	0.758891	0.0692308	0.59382	0.768924	0.84507		0.60303	0.565038
0.418566	0.543622	0.537458	0.952381		0.796147	0.769528		0.99901	0.415584	0.578322	0.51619	0.838323	0.835714	0.781633		0.416084	0.13719	0.664455	0.52376	0.397661	0.847194	0.800573	0.958965	0.3925	0.757962	0.379471	0.769096	0.744917	0.176015		-0.030969	0.682949	0.406673	0.659489	0.73991	0.57561	-0.33668	0.356881		0.655944	-0.325373	0.567539	0.565611	0.56129	0.233876	0.161667		0.312027	0.385413
0.266568	0.50654	0.413203	0.884064		0.647552	0.785304		0.777273	0.821714	0.0756757	0.888889	0.578322	0.861111	0.586022		-0.03125	-0.106885	0.656376	0.991289	0.878537	0.839714	0.936919	0.686402	0.255422	0.611184	0.636547	0.745808	0.241379	0.11568		0.666123	0.652632	0.103409	0.685845	0.621262	0.796715	0.707273	0.698565		0.440502	0.0912195	0.347757	0.211847	0.63873	0.41906	0.0133333		0.67289	0.681948
0.401358	0.520876	0.354309	-0.990385		0.658805	0.535048		0.930137	0.885217	0.995819	0.483871	0.706977	0.465924	0.122449		-1.30464	-1.45692	0.549198	0.268293	0.438272	0.732784	0.543164	0.99083	0.608571	-0.317931	0.580734	0.180124	0.410619	0.409917		0.356325	0.656503		0.594978	0.548866	0.685921	0.52	0.579927			-0.193502	0.232982	0.030445	0.373134	0.42765	0.340984		0.853325	0.395155
0.280358	0.835264	0.1625	0.300917		0.54702	0.480243		0.26743	0.0222222	0.650693	0.760394	0.77048	0.831891			0.409615	0.626213	0.154802	-0.736364	0.622995	0.557303	-0.0427586	0.734146	-0.735385	0.544909	0.260585	0.668896	0.338017	-0.0187829		-0.60572	0.684523		-0.162987	0.644986	0.87362	0.295413	0.542688			0.476957	0.495157	0.151724	-0.326168	0.0482759	0.724016			0.775794
-0.915063	0.530435	0.143624	0.925208		0.0742857	0.442857		0.665779	0.34	0.944828	0.69045	-0.239252	-0.456489			0.68951	0.863196	0.427864	0.85717	0.823592	0.662934	0.227586	0.639787	0.418079	0.482667	0.239535	0.445902	0.758319				0.302062			0.871336	0.542373	0.626087	0.6			0.0876712	-0.0981132	0.452389	0.530053	0.422938	0.590785			0.35
-0.0266876	0.626471		0.688608		0.891011	0.715745		0.445336	0.725624	0.696335	0.612171	0.0208661	0.274268			0.574324	0.627443	0.641475	-0.1	0.767045	0.389119	-1.11923	0.390769	0.177944	0.838872	0.502913	0.766864					0.378858				0.790437					0.386096	0.541085	-0.162733	0.752888		0.04653			0.290112
0.810733	0.634211		0.669461		0.488757	0.825197		0.820151	0.954054	0.539964	0.496861	0.0853659	0.689451			-0.357778	0.686811	0.110651	0.497578	0.266854	0.399016	-0.374713	0.303365	0.719322	0.2648	0.773469										0.928916					0.503587	-0.0362525	0.697771	0.662817		0.335406
0.353049	0.6752		0.944418		0.738667	0.282353		0.355191	0.605087	0.458286	0.479835	0.726887	0.422831			-0.127434	-0.432995	0.600673	0.636107	0.0653179	0.605263	0.297143	0.578932	0.710983	0.648848	0.528289										-0.127461					0.702825	0.402956	0.111909	0.643103		0.738225
0.114173	0.198969		0.59137		0.610256	0.368421		-0.341463	-0.364211	0.470238	-1.07619	-0.0266667	-0.234711			0.619263	0.438261	0.775216	0.513817	-0.0222785	0.512131	-0.449194	0.93125	0.00310078	0.210941	-0.201942										0.794707					0.31875	0.709062	0.403529	0.414129		0.55068
0.88737	0.791781		0.622295			0.774344		0.797459	0.314783	0.740426	0.491585	0.660081	0.818421			0.410959	0.419825	0.380311	0.90536	0.619718	-0.0158568	-0.542073		0.865385	0.718809	0.853797										0.204963					0.558532	0.228108	0.793458	0.665616		0.824214
0.157825	0.73866		0.809459			0.762751		0.281853	0.634034	-0.0672811	0.583824	0.782353	0.649527			0.670857	0.705621	0.56867	0.346341		0.562585	0.917347		0.423909	0.546441	0.859519															0.523113	0.545358	0.446409	0.735		-0.144133
0.115702	-0.160563							0.289669	0.292225	0.596252	0.703524	0.675949				0.59661	0.168645	0.60711	0.358014		0.297976	0.785462		0.40543	0.601075	0.692519															0.0483965	0.776923	0.385455	0.869424
0.0666667	0.944869							0.429353	0.228571	0.789623	0.2625						0.590727	0.597959	0.676639		0.40625	0.572727		0.706438	0.733333																0.628235		0.562742	0.336538
0.643038	0.67674								0.834646	0.729443	0.36413							0.425052	0.441117					0.155752	0.739901																0.82623		0.173272	0.497817
0.401911	0.767862								0.411472															0.395668																	0.672642		0.886102
0.717915	0.692703																							0.0746392																	0.0781818		-0.259786
0.190968	0.789752																							0.401117
0.235315	0.804004																							0.343973
0.528198	0.795884																							0.6
0.59852	0.667769																							0.601176
0.631193	0.569793																							0.492515
0.430189	0.951548																							0.385185
0.199349	0.753153
0.474702	0.850962
0.347488	0.0609337
0.764122	0.67674
0.743539	0.584615
0.589941	-0.0173913
-0.891971	0.884337
0.382353	0.214286
-0.167914	-0.0485714
0.779151	0.601436
0.573793	0.52894
0.502	0.717125
-0.105263	0.592488
0.681418	0.657703
0.149971	0.313499
0.596098	-0.0384615
0.333579	-0.850588
0.783756	0.507544
0.530169	0.543763
0.817033	0.772589
-0.221782	0.463657
0.778541	0.597849
0.2875	0.482486
0.372816	0.679574
0.443182	0.4529
0.54337	0.764745
0.398343	0.712426
	0.751473
	0.474483
	0.696667
	0.780645
	0.860976
	0.666063
	0.297605
	0.650382
	0.455172
	0.511
	-0.196066
	0.711517
	0.293548
	0.574
	0.425532
	0.794203
	0.523357
	0.483824
	0.374
	0.557975
	0.801199
	0.65592
	0.653211
	0.411392
	0.610559
	0.646545
	0.0205534
	0.786301
	0.329412
[truncated: 115 more columns]
